# Supplementary material for: Design of a multi-signature ensemble classifier predicting neuroblastoma patients' outcome
Source: BMC Bioinformatics. 2012 Mar 28;13(Suppl 4):S13. doi: 10.1186/1471-2105-13-S4-S13 (PMC3314564; doi:10.1186/1471-2105-13-S4-S13)
Supplement: Additional file 1 — External validation of single signature classifiers. Predictions performed on DS2, (60 patients) dataset by the 20 signatures associated to the best individual classifiers selected during the first phase are assembled in a prediction matrix and shown together with the true outcome. A: alive, D: dead. The signatures are indicated by the initials of the first author of the manuscript. The associated references are as follows: DIP: Di Pietro [23], FI: Fischer [8], FR: Fredlund [25], NE I: Nevo [30], OB: Oberhuer [7], OH: Ohira [6], WE: Wei [4], DEP I: De Preter [10], FA: Fardin [12], OE: Oe [28], SH: Shimada [27], HA: Hahn [26], CH: Chen [22], DEP II: De Preter II [1], BE: Benard [21], FR: Fransson [24], MCA: McArdle [29], AS: Asgharzadeh [20], NE II: Nevo II [31], VE: Vermulen [9]. [file 1471-2105-13-S4-S13-S1.xls]

## Sheet: Foglio1
							Additional file 1
									External validation of individual signatures classifiers
Patient ID	Actual	DIP	FI	FR	NE I	OB	OH	WE	DEP I	FA	OE	SH	HA	CH	DEP II	BE	FR	MCA	AS	NE II	VE
Pz61	A	A	A	A	A	A	A	A	A	A	A	A	A	A	A	A	A	A	A	A	A
Pz62	A	A	A	A	A	A	A	A	A	A	A	A	A	A	A	A	A	A	A	A	A
Pz63	A	A	A	A	A	A	A	A	A	A	A	A	A	A	A	A	A	A	A	A	A
Pz64	A	A	D	A	A	A	D	A	A	A	A	A	A	A	A	A	D	A	D	A	A
Pz65	D	A	A	A	A	A	A	D	A	A	D	A	A	A	A	A	A	A	A	D	A
Pz66	A	A	A	A	A	A	A	A	A	A	A	A	A	A	A	A	A	A	A	A	A
Pz67	D	A	A	D	A	A	A	A	A	A	A	A	A	A	A	A	A	A	A	A	A
Pz68	A	D	D	D	D	D	D	A	D	D	D	D	D	D	A	A	D	D	D	D	D
Pz69	D	D	A	D	A	A	A	A	A	A	A	A	A	A	A	D	A	A	A	A	A
Pz70	A	D	A	A	A	A	A	D	A	A	A	A	D	A	A	A	A	D	D	A	A
Pz71	A	A	A	A	A	A	A	A	A	A	A	A	A	A	A	A	A	A	A	A	A
Pz72	A	A	A	A	A	A	A	A	A	A	A	A	A	A	A	A	A	A	D	A	A
Pz73	A	A	A	A	A	A	A	A	A	A	A	A	A	A	A	A	A	A	A	A	A
Pz74	A	A	A	A	A	A	A	A	A	A	A	A	A	A	A	A	A	A	A	A	A
Pz75	A	A	A	A	A	A	A	A	A	A	A	A	A	A	A	A	A	A	A	A	A
Pz76	A	A	A	A	A	A	A	A	A	A	A	A	A	A	A	A	A	D	A	A	A
Pz77	A	A	A	A	A	A	A	A	A	A	A	A	A	A	A	A	A	A	A	A	A
Pz78	A	A	A	A	A	A	A	A	A	A	A	A	D	A	A	D	A	D	A	A	A
Pz79	A	A	D	A	A	A	A	A	A	A	D	A	D	D	A	A	A	D	A	A	A
Pz80	A	A	A	A	A	A	A	D	A	A	A	A	A	A	A	A	A	A	A	D	A
Pz81	D	A	D	D	A	D	A	A	D	A	D	A	D	D	D	D	A	A	D	D	D
Pz82	A	A	A	A	A	A	A	D	A	A	A	A	A	A	A	A	A	A	A	A	A
Pz83	A	D	A	A	A	A	A	A	D	D	A	D	A	A	A	A	A	A	A	D	A
Pz84	D	A	D	D	D	D	D	A	D	D	D	D	D	D	D	D	D	A	D	D	D
Pz85	D	D	D	D	A	D	A	D	D	A	D	A	D	D	A	A	D	D	D	D	D
Pz86	A	A	A	A	A	A	A	A	A	A	A	A	A	A	A	A	A	A	A	A	A
Pz87	A	A	A	A	A	A	A	A	A	A	A	A	A	A	A	A	A	A	A	A	A
Pz88	A	A	D	A	A	A	A	A	A	A	D	A	A	A	A	A	A	A	A	A	A
Pz89	A	A	A	A	A	A	A	A	A	A	A	A	D	A	A	A	A	A	A	A	A
Pz90	A	A	A	A	A	A	A	A	A	A	A	A	D	A	A	A	A	A	A	A	A
Pz91	A	A	A	A	A	A	A	A	A	A	D	A	A	A	A	D	A	A	A	A	A
Pz92	A	A	A	A	A	A	A	A	A	A	A	A	A	A	A	A	A	A	A	A	A
Pz93	A	A	A	A	A	A	A	A	A	A	A	A	A	A	A	A	A	A	A	A	A
Pz94	A	A	A	A	A	A	A	A	A	A	A	A	A	A	A	A	A	A	A	A	A
Pz95	A	A	A	A	A	A	A	A	A	A	A	A	A	A	A	A	A	A	A	A	A
Pz96	A	D	A	A	A	A	A	A	D	A	A	A	A	D	D	D	A	D	A	A	A
Pz97	D	D	D	D	D	D	D	A	D	D	D	D	D	D	D	D	D	D	D	D	D
Pz98	A	A	A	A	A	A	A	A	A	A	A	A	A	A	A	A	A	A	A	A	A
Pz99	A	D	D	A	A	D	A	A	A	D	D	A	D	D	A	D	A	D	D	D	D
Pz100	D	D	D	A	D	D	D	A	D	D	D	D	D	D	D	D	D	D	D	D	D
Pz101	A	A	A	A	A	A	A	A	A	A	A	A	A	A	A	A	A	A	A	A	A
Pz102	A	A	A	A	A	A	A	A	A	A	A	A	A	A	A	A	A	A	A	A	A
Pz103	A	A	A	A	A	A	A	D	A	A	A	A	A	A	A	A	A	A	D	A	A
Pz104	D	D	D	D	D	D	D	D	D	D	D	D	D	D	A	A	D	A	D	A	D
Pz105	D	A	D	A	A	D	A	A	D	A	A	D	A	D	A	D	A	D	D	D	A
Pz106	A	A	A	A	A	A	A	A	A	A	A	A	A	A	A	A	D	A	A	A	A
Pz107	A	A	A	D	A	D	A	A	A	A	A	A	A	A	A	A	D	A	A	A	D
Pz108	A	A	A	A	A	A	A	A	A	A	A	A	A	A	A	A	A	A	A	A	A
Pz109	D	D	D	D	D	D	A	A	D	D	D	D	A	D	D	D	D	D	D	A	D
Pz110	A	A	A	D	A	A	A	A	A	A	A	A	A	A	A	A	D	A	A	A	A
Pz111	A	A	A	A	A	A	A	A	A	A	A	A	A	A	A	A	A	A	A	A	A
Pz112	A	A	A	A	A	A	A	A	A	A	A	A	A	A	A	D	A	A	A	A	A
Pz113	D	D	D	D	D	D	A	A	D	D	A	D	D	D	D	D	A	D	D	A	D
Pz114	A	A	A	A	A	A	A	A	A	A	A	A	A	A	A	A	A	A	A	A	A
Pz115	A	A	A	A	A	A	A	A	A	A	A	A	A	A	A	A	A	A	A	A	A
Pz116	A	A	A	A	A	A	A	A	A	A	A	A	A	A	A	A	A	A	A	A	A
Pz117	D	D	A	A	A	D	A	D	D	A	A	A	D	A	A	A	A	D	D	A	D
Pz118	A	D	D	D	D	D	A	D	D	D	D	D	A	D	A	D	A	D	D	D	D
Pz119	D	A	D	D	A	D	A	D	D	D	D	D	D	D	D	D	D	D	D	A	D
Pz120	A	A	A	A	A	A	A	A	A	A	A	A	A	A	A	A	A	A	A	A	A
