# Supplementary material for: Design of a multi-signature ensemble classifier predicting neuroblastoma patients' outcome
Source: BMC Bioinformatics. 2012 Mar 28;13(Suppl 4):S13. doi: 10.1186/1471-2105-13-S4-S13 (PMC3314564; doi:10.1186/1471-2105-13-S4-S13)
Supplement: Additional file 2 — NB-MuSE-classifier external validation. Predictions performed on DS3, 62 patients dataset. The best individual-signature classifiers selected during the first phase have been assembled in a prediction matrix used for the external validation of the NB-MuSE-classifier. The "Actual" column represent the true Alive/Dead label for each patient. The "MuSE" column represent the outcome of the NB-MuSE-classifier in external validation. A: alive, D: dead. The signatures are indicated by the initials of the first author of the manuscript (see legend to additional file 1). [file 1471-2105-13-S4-S13-S2.xls]

## Sheet: Foglio1
							Additional file 2
		External validation of MuSE classifier and comparison with individual signatures predictions
Patient ID	Actual	MuSE-classifier	DIP	FI	FR	NE I	OB	OH	WE	DEP I	FA	OE	SH	HA	CH	DEP II	BE	FR	MCA	AS	NE II	VE
Pz121	A	A	A	A	A	A	A	A	A	A	A	A	A	A	A	A	A	A	A	A	A	A
Pz122	A	A	A	D	A	A	A	A	A	A	A	A	A	A	A	A	A	A	A	A	D	A
Pz123	A	A	A	A	A	A	A	A	A	A	A	A	A	A	A	A	A	A	A	A	A	A
Pz124	A	A	A	A	A	A	A	A	A	A	A	A	A	A	A	A	D	A	A	A	A	A
Pz125	A	D	A	A	D	A	D	D	D	D	A	D	A	A	A	D	D	A	A	A	A	A
Pz126	A	A	A	A	A	A	A	A	A	A	D	A	A	A	A	A	D	D	A	A	A	A
Pz127	A	A	A	A	A	A	A	A	A	A	A	A	A	A	A	A	A	A	A	A	A	A
Pz128	A	A	A	D	A	A	A	A	A	A	A	A	A	A	A	A	A	D	A	A	A	A
Pz129	D	D	D	A	D	D	D	D	A	D	D	D	D	D	D	A	D	A	D	D	D	D
Pz130	A	A	A	A	A	A	A	A	A	A	A	A	A	D	A	A	A	A	A	A	A	A
Pz131	A	A	A	A	A	A	A	A	A	A	A	A	A	A	A	A	A	A	A	A	A	A
Pz132	D	D	D	D	D	D	D	D	D	D	D	D	D	D	D	D	D	D	D	D	D	D
Pz133	A	A	A	A	A	A	A	A	A	A	A	A	A	A	A	A	A	A	A	A	A	A
Pz134	A	A	A	A	A	A	A	A	A	A	A	A	A	A	A	A	A	A	A	A	A	A
Pz135	A	A	A	A	A	A	A	A	A	A	A	A	A	A	A	A	A	A	A	A	A	A
Pz136	D	D	D	D	D	D	D	A	D	D	A	D	D	D	D	D	D	D	D	D	D	D
Pz137	D	D	D	D	A	D	D	D	D	D	D	D	D	A	D	D	D	D	D	D	D	D
Pz138	A	A	A	A	A	A	A	D	A	A	A	A	A	A	A	A	A	A	A	A	A	A
Pz139	D	A	D	D	A	D	A	A	D	D	D	D	A	D	D	A	D	A	A	D	D	D
Pz140	D	D	A	A	D	A	D	A	D	D	A	A	A	A	A	A	D	A	D	D	D	D
Pz141	A	A	D	D	A	D	D	D	D	A	D	D	D	A	D	D	D	D	A	D	D	D
Pz142	A	A	A	A	A	A	A	A	A	A	A	A	A	A	A	A	A	A	A	A	A	A
Pz143	D	A	A	D	A	A	D	A	A	A	A	A	A	A	A	D	D	D	A	A	A	A
Pz144	A	A	A	D	D	A	A	D	A	A	A	D	A	A	A	D	A	A	A	D	A	A
Pz145	D	A	A	A	A	A	A	A	D	A	A	A	A	D	A	A	D	A	A	A	A	A
Pz146	A	A	A	A	A	A	A	A	A	A	A	A	A	D	A	A	A	A	A	A	A	A
Pz147	A	A	A	A	A	A	A	A	A	A	A	A	A	A	A	A	A	A	A	A	A	A
Pz148	A	A	D	A	A	A	A	A	A	A	A	A	D	A	A	A	A	A	A	A	A	A
Pz149	A	A	A	A	A	A	A	D	A	A	A	A	A	A	A	A	A	D	A	A	A	A
Pz150	D	D	D	D	D	D	D	D	D	D	D	D	D	A	D	D	D	D	D	D	D	D
Pz151	D	D	D	D	D	D	D	D	A	D	D	D	D	A	D	A	D	D	A	A	A	D
Pz152	A	A	A	D	A	A	A	A	D	A	A	A	A	A	A	A	A	D	A	A	D	A
Pz153	D	D	D	D	D	D	D	D	D	D	D	D	D	D	D	D	D	D	D	D	A	D
Pz154	D	D	D	D	D	D	D	D	D	D	D	D	D	D	D	D	D	D	D	D	D	D
Pz155	A	A	A	A	A	A	A	A	A	A	A	A	A	A	A	A	A	D	A	A	A	A
Pz156	A	A	A	A	A	D	D	A	A	A	A	A	D	A	D	A	A	A	A	A	A	D
Pz157	A	A	A	A	D	A	A	A	A	A	D	D	A	A	A	D	A	A	A	D	A	A
Pz158	D	D	A	D	D	D	D	A	A	D	D	D	D	A	D	D	D	A	D	D	D	A
Pz159	D	D	D	D	D	D	D	D	D	D	A	D	A	D	D	D	D	D	D	D	A	D
Pz160	D	D	D	D	D	D	D	D	D	D	A	D	D	D	D	D	D	D	D	D	D	D
Pz161	A	A	A	A	A	A	A	A	A	A	A	A	A	A	A	A	A	A	A	A	A	A
Pz162	A	A	A	A	A	A	A	A	D	A	A	A	A	A	A	A	D	A	A	A	A	A
Pz163	A	A	A	A	A	A	A	A	A	A	A	A	A	A	A	A	D	A	D	A	A	A
Pz164	A	A	A	A	A	A	A	A	D	D	A	A	A	A	A	A	A	D	A	A	A	A
Pz165	A	A	A	A	A	A	A	A	A	A	A	A	A	A	A	A	A	A	A	A	A	A
Pz166	A	A	A	A	A	A	A	A	A	A	A	A	A	A	A	A	A	A	A	A	D	A
Pz167	A	A	A	A	A	A	A	A	A	A	A	A	A	A	A	A	A	A	A	A	A	A
Pz168	A	A	A	A	A	A	A	A	A	A	A	A	A	A	A	A	A	A	A	A	A	A
Pz169	D	D	D	D	D	D	D	D	D	D	D	D	D	D	D	D	A	D	D	D	A	D
Pz170	A	A	A	A	A	A	A	A	A	A	A	A	D	A	A	A	A	A	A	A	A	A
Pz171	A	A	A	A	A	A	A	A	A	A	A	A	A	A	A	A	A	A	A	A	A	A
Pz172	A	A	A	A	A	A	A	A	A	A	A	A	A	A	A	A	A	A	A	A	A	A
Pz173	A	A	A	A	A	A	A	A	A	A	A	A	A	A	A	A	A	A	A	A	A	A
Pz174	A	A	D	D	D	D	A	D	D	D	D	D	A	A	A	A	D	A	D	D	A	A
Pz175	D	D	D	D	D	D	D	D	D	D	D	D	D	A	D	D	D	D	D	D	D	D
Pz176	A	A	D	D	D	D	D	D	A	A	D	D	D	A	D	A	A	D	A	A	A	D
Pz177	A	A	A	A	A	A	A	A	A	A	A	A	A	A	A	A	A	A	A	A	A	A
Pz178	D	D	D	A	D	D	D	A	A	D	D	D	D	A	D	A	D	D	A	A	A	A
Pz179	A	A	D	D	A	A	A	D	D	D	D	D	D	A	A	A	D	A	A	D	D	A
Pz180	A	A	A	A	A	A	A	A	A	A	A	A	A	A	A	A	A	A	D	A	A	A
Pz181	A	A	A	A	A	A	A	A	A	A	A	A	A	A	A	A	A	A	A	A	A	A
Pz182	A	A	D	A	A	A	A	A	A	A	A	A	A	A	A	A	A	A	A	A	A	A
