# Supplementary material for: Design of a multi-signature ensemble classifier predicting neuroblastoma patients' outcome
Source: BMC Bioinformatics. 2012 Mar 28;13(Suppl 4):S13. doi: 10.1186/1471-2105-13-S4-S13 (PMC3314564; doi:10.1186/1471-2105-13-S4-S13)
Supplement: Additional file 7 — Probesets and genes composition of the 20 signatures selected for building the MuSE classifier. 20 signatures, out of 33 tested, were selected representing those performing with an accuracy > = 80. The gene composition (Gene Name) and matching probeset (Affymetrix) are shown. The choice of the probesets was made according to the criteria described in the Material and Methods' section. The signatures are indicated by the initials of the first author of the manuscript (see legend to additional file 1). [file 1471-2105-13-S4-S13-S7.xls]

## Sheet: Suppl table 3
Supplementary Table 7
Probsets and genes composition of the 20 signatures selected for building the MuSE classifier
FI	FI	NE I	NE I	FR	FR	DIP	DIP	OB	OB	OH	OH	WE	WE	DEP I	DEP I	FA	FA	OE	OE	SH	SH	HA	HA	CH	CH	DEP II	DEP II	BE	BE	FR	FR	MCA	MCA	AS	AS	NE II	NE II	VE	VE
Gene Name	Affymetrix	Gene Name	Affymetrix	Gene Name	Affymetrix	Gene Name	Affymetrix	Gene Name	Affymetrix	Gene Name	Affymetrix	Gene Name	Affymetrix	Gene Name	Affymetrix	Gene Name	Affymetrix	Gene Name	Affymetrix	Gene Name	Affymetrix	Gene Name	Affymetrix	Gene Name	Affymetrix	Gene Name	Affymetrix	Gene Name	Affymetrix	Gene Name	Affymetrix	Gene Name	Affymetrix	Gene Name	Affymetrix	Gene Name	Affymetrix	Gene Name	Affymetrix
A2BP1	235070_at	ACTA2	200974_at	NME1	201577_at	ACIN1	201715_s_at	AHCY	200903_s_at	AHCY	200903_s_at	ARC	210090_at	SLC25A5	200657_at	PGK1	1558365_at	ACAT1	205412_at	FLT3	206674_at	ANXA2	213503_x_at	ABR	212895_s_at	AKAP7	205771_s_at	AP4E1	220229_s_at	CASZ1	243386_at	ACTN2	203862_s_at	ADCY1	213245_at	CSF2	210229_s_at	ahcY	200903_s_at
CADPS	1568604_a_at	AK3L1	225342_at	ACP5	204638_at	AKT1	207163_s_at	AHI1	221569_at	ARHGEF7	242999_at	BTBD3	202946_s_at	GNB1	200746_s_at	ndrg1	200632_s_at	ADAM19	209765_at	KIT	205051_s_at	ARL4C	202207_at	ALCAM	201952_at	ALDH3A2	202054_s_at	BOC	230035_at	CLSTN1	201561_s_at	ALDH1A2	207016_s_at	APBA2	209871_s_at	CXCL10	204533_at	Akr1c1	204151_x_at
CHRNA7	210123_s_at	ALCAM	201952_at	APEX1	210027_s_at	ANGPTL4	221009_s_at	AKR1C1	204151_x_at	C6orf134	218874_s_at	CD44	212063_at	ODC1	200790_at	PGK1	200737_at	ADM	202912_at	NTRK1	208605_s_at	ASCL1	209986_at	APOE	212884_x_at	ALK	208211_s_at	BTNL8	220421_at	CTNNBIP1	203081_at	CDH4	206866_at	BTBD3	202946_s_at	CXCL12	209687_at	Arhgef7	242999_at
CLSTN3	204375_at	AMIGO3	229717_at	APOO	221620_s_at	ATM	208442_s_at	AMIGO2	222108_at	CCDC47	217814_at	CNR1	213436_at	ahcY	200903_s_at	PGK1	200738_s_at	ANXA2	213503_x_at	PDGFRB	202273_at	ATP7A	205198_s_at	BOP1	212563_at	ARL4C	202207_at	C16orf89	229177_at	LZIC	226081_at	EPB41L4B	223859_at	C1orf35	219063_at	CXCR4	217028_at	BIRC5	202095_s_at
CNR1	213436_at	BNIP3	201849_at	APP	200602_at	BBC3	211692_s_at	ARHGEF10L	221656_s_at	CHRNA3	211772_x_at	DIRAS3	215506_s_at	paics	201013_s_at	TPI1	200822_x_at	ANXA5	200782_at	RET	205879_x_at	CREB3	209432_s_at	CADM1	209032_s_at	ASCL1	209986_at	C1orf129	221182_at	PEX14	1558915_a_at	FXYD7	220131_at	C6orf168	232067_at	IL8	202859_x_at	CADM1	209032_s_at
DMC1	208382_s_at	CACNB2	215365_at	ARPC4	217817_at	BCL2	203685_at	AURKA	204092_s_at	CLSTN1	201561_s_at	DLK1	209560_s_at	WSB1	201296_s_at	PLOD1	200827_at	ARPC1B	201954_at			CTSA	200661_at	CD44	212063_at	ASPN	224396_s_at	C6orf165	230273_at	PGD	201118_at	IL7	206693_at	CACNA1G	211314_at	ITGA2	205032_at	CAMTA1	213268_at
DST	212254_s_at	CCDC80	225241_at	BAX	211833_s_at	BID	211725_s_at	BRIP1	221703_at	CYB561	209163_at	JPH1	229139_at	Dpysl3	201431_s_at	btg1	200920_s_at	ASNS	205047_s_at			DDAH2	214909_s_at	CKAP5	212832_s_at	BCL2	203685_at	CASQ2	207317_s_at	PIK3CD	203879_at	JMJD6	212723_at	CAMTA1	213268_at	ITGA3	201474_s_at	Camta2	212948_at
MAP7	202890_at	CDKN1A	1555186_at	BCAT1	225285_at	BIRC5	202095_s_at	C5orf4	48031_r_at	DBH	206450_at	KLRC3	207723_s_at	CLSTN1	201561_s_at	btg1	200921_s_at	ATP1A1	220948_s_at			DKK2	219908_at	CLU	208792_s_at	BIRC5	202095_s_at	CFL2	224352_s_at	RERE	1557349_at	KRT19	228491_at	CENPBD1	223728_at	ITGA5	201389_at	CD44	212063_at
MEIS1	242172_at	CGNL1	225817_at	CBX3	1555920_at	CASP6	211464_x_at	C7orf53	239203_at	DDC	205311_at	MYCN	209757_s_at	NME2	201577_at	TXNIP	201008_s_at	B2M	232311_at			GAPDH	AFFX-HUMGAPDH/M33197_M_at	CNTN1	227202_at	C3	217767_at	EGFL6	219454_at	SLC2A5	204430_s_at	LY6H	206773_at	CHD3	208806_at	KIT	205051_s_at	CDCA5	224753_at
PCBP4	209361_s_at	CHST7	206756_at	CCKBR	210381_s_at	CASP8	207686_s_at	CAMK2B	213276_at	DDX1	201241_at	PRSS3	213421_x_at	BIRC5	202095_s_at	TXNIP	201009_s_at	BEX1	218332_at			GTF3A	201338_x_at	DIS3	218362_s_at	CACNA2D3	219714_s_at	FLJ35220	238401_at	TNFRSF9	207536_s_at	PAM	212958_x_at	CNR1	213436_at	NCAM1	212843_at	CDKN3	209714_s_at
PFKFB4	206246_at	COL5A2	221730_at	CCNB1	228729_at	CCNE1	213523_at	CAMTA1	213268_at	EEF1G	200689_x_at	ROBO2	240425_x_at	mcm2	202107_s_at	bhlhe40	201170_s_at	BEX2	224367_at			HNRNPAB	201277_s_at	DKC1	216212_s_at	CALB1	205625_s_at	FSD2	237222_at					DDHD2	212690_at	TNF	207113_s_at	CHD5	217250_s_at
PRAME	204086_at	COX7A2	201597_at	CCND2	200951_s_at	CHUK	209666_s_at	CCNB1	228729_at	EIF3F	200023_s_at	SLIT3	203813_s_at	Prkcz	202178_at	BNIP3	201848_s_at	BZW2	217809_at			IGFBP7	201162_at	DPYSL3	201431_s_at	CALCB	214636_at	GABRR2	208217_at					DLGAP2	216916_s_at	VEGFA	210513_s_at	CLSTN1	201561_s_at
RBM5	201394_s_at	CTBS	218924_s_at	CCT5	229068_at	CLU	208792_s_at	CCNB2	202705_at	ENO1	201231_s_at			Tyms	202589_at	BNIP3	201849_at	C7	202992_at			MMP11	203878_s_at	DTYMK	1553983_at	CAMK2B	213276_at	GJA10	1553044_at					DNAH1	1567378_x_at			ddc	205311_at
ROBO1	213194_at	CYB5R2	220230_s_at	CD68	203507_at	CREBBP	235858_at	CDC2	203213_at	GAP43	204471_at			PRKACB	202741_at	pgm1	201968_s_at	CASP3	202763_at			TUBG1	201714_at	EPHB3	204600_at	CCNB1	228729_at	GPR133	232267_at					FUBP1	214093_s_at			Dpysl3	201431_s_at
SNAP91	204953_at	DAZL	206588_at	CDC25A	1555772_a_at	CSE1L	201112_s_at	CDC6	203968_s_at	GATA2	209710_at			INPP1	202794_at	aldoc	202022_at	CCL2	216598_s_at					EXOSC2	216117_at	CD24	266_s_at	HAUS2	220071_x_at					GFRA3	229936_at			ECEL1	219914_at
SYN3	206322_at	DBH	206450_at	CDC25C	205167_s_at	CUL3	201372_s_at	CDCA5	224753_at	GCC2	202832_at			MAP7	202890_at	MXI1	202364_at	CD59	200984_s_at					EXOSC8	215136_s_at	CD74	209619_at	HSD17B11	217989_at					GNAI1	227692_at			ELAVL4	206051_at
TFAP2B	214451_at	DDB2	203409_at	CDK4	202246_s_at	CUL4B	202214_s_at	CDKN3	209714_s_at	GNB1	200746_s_at			Ptprn2	203030_s_at	SLC2A3	202499_s_at	CD99	201029_s_at					EXOSC9	205061_s_at	CDC42	210232_at	IFNG	210354_at					GPR85	234303_s_at			EPB41L3	206710_s_at
		DPYSL2	200762_at	CDKN1B	209112_at	CYCS	229415_at	CENPA	204962_s_at	GNB2L1	200651_at			EPN2	203464_s_at	P4HA2	202733_at	CDC42BPA	203794_at					FBL	211623_s_at	CENPM	218741_at	ITGA7	216331_at					H2AFV	212206_s_at			Epha5	215664_s_at
		EBF3	227242_s_at	CDKN2B	207530_s_at	DAXX	201763_s_at	CENPF	207828_s_at	HADHB	201007_at			scg2	204035_at	ddit4	202887_s_at	CDH11	236179_at					GFRA3	229936_at	CRH	205629_s_at	KCNMB1	209948_at					HAP1	211222_s_at			EPN2	203464_s_at
		EGR1	201693_s_at	CEBPZ	203341_at	DFFB	206752_s_at	CENPN	228559_at	HMP19	218623_at			Ulk2	204062_s_at	IGF1R	203628_at	CDH2	203440_at					GTPBP4	218239_s_at	DDAH1	209094_at	KIAA0125	206478_at					HOXC6	206858_s_at			FYN	216033_s_at
		FAM46A	221766_s_at	CKS2	204170_s_at	GRB2	223049_at	CEP55	218542_at	MAD1L1	204857_at			nrcam	204105_s_at	mapt	203929_s_at	CDKN1C	213182_x_at					HGF	209961_s_at	DLC1	224822_at	KLRF1	220646_s_at					HRK	206865_at			GNB1	200746_s_at
		FAM59A	235065_at	CSDA	201161_s_at	HRAS	212983_at	CGNL1	225817_at	MLLT11	211071_s_at			Akr1c1	204151_x_at	AK3L2	204347_at	CELF4	238966_at					HK2	202934_at	DLK1	209560_s_at	MYL1	209888_s_at					ICK	204569_at			hivep2	212641_at
		FBXO32	225803_at	CTSC	231234_at	HTATIP2	207180_s_at	CHAF1A	214426_x_at	MYCN	209757_s_at			NCAN	205143_at	AK3L1	204347_at	CHGA	204697_s_at					ILF3	217804_s_at	DTL	218585_s_at	NFYA	228433_at					LOC153682	232794_at			INPP1	202794_at
		FGF13	205110_s_at	DBI	202428_x_at	IL1R1	202948_at	CKS2	204170_s_at	PCOLCE	202465_at			ddc	205311_at	AK3L2	204348_s_at	CHST8	221065_s_at					ITGB2	236988_x_at	DYNC1I1	1569843_at	PART1	215972_at					LOC284244	214162_at			MAP2K4	203266_s_at
		FREM1	228233_at	DDX5	225886_at	MAPK8	229664_at	CNIH4	223993_s_at	PRPH	213847_at			SNAPC1	205443_at	AK3L1	204348_s_at	CMTM6	217947_at					L1CAM	204584_at	EPB41L3	206710_s_at	PBX3	204082_at					LPPR3	220798_x_at			MAP7	202890_at
		GAGE1	208283_at	DKC1	216212_s_at	MMP11	203878_s_at	CNR1	213436_at	RPL18AP3,RPL18A	216383_at			EPB41L3	206710_s_at	mapt	206401_s_at	CNTNAP2	219301_s_at					MAPT	225379_at	EYA1	214608_s_at	PDZD9	241572_at					NCRNA00188	239754_at			mapt	225379_at
		GAGE12C /// GAGE12D /// GAGE12E /// GAGE12F /// GAGE12G /// GAGE12H /// GAGE12I /// GAGE2A /// GAGE2C /// GAGE4 /// GAGE5 /// GAGE6 /// GAGE7	206640_x_at	E2F3	203692_s_at	MOAP1	212508_at	CTNND2	209617_s_at	RPL4	200089_s_at			PLAGL1	207002_s_at	PDK1	206686_at	COL16A1	204345_at					MCM2	202107_s_at	F12	215961_at	PLAC1L	1557085_at					NTRK1	208605_s_at			mcm2	202107_s_at
		GAGE12F /// GAGE12G /// GAGE12I /// GAGE5 /// GAGE7	208235_x_at	EIF2S1	201144_s_at	NFKBIA	201502_s_at	DLGAP5	203764_at	RPL5	1556498_at			NTRK1	208605_s_at	Tnip1	207196_s_at	COL18A1	209082_s_at					MCM5	201755_at	FABP6	1566124_a_at	PTP4A1	200732_s_at					NTRK2	207152_at			Mrpl3	208787_at
		GAGE3	207663_x_at	EIF4A1	211787_s_at	NTRK1	208605_s_at	DNER	226281_at	RPL7A	234875_at			Mrpl3	208787_at	C7orf44	209446_s_at	CRMP1	202517_at					MCM6	201930_at	FAM70A	219895_at	RAG2	215117_at					PGM2L1	229256_at			mtss1	203037_s_at
		GAL	214240_at	EIF4B	211937_at	PDCD4	1557166_at	DSCC1	219000_s_at	RPLP0	211972_x_at			CADM1	209032_s_at	igfbp3	210095_s_at	CTDSP1	217844_at					MCTS1	218163_at	GCH1	204224_s_at	RASGRP1	205590_at					SCN3A	210432_s_at			MYCN	209757_s_at
		GEM	204472_at	EIF4E	237718_at	PYCARD	221666_s_at	DST	212254_s_at	RPSA	213801_x_at			PTN	209465_x_at	VEGFA	210512_s_at	CTSL2	210074_at					NHP2	209104_s_at	GFRA2	205721_at	RGS7BP	237719_x_at					SCN3B	204723_at			NCAN	205143_at
		GLI1	206646_at	ENO1	201231_s_at	RB1	203132_at	DTL	218585_s_at	RTN3	219549_s_at			CDKN3	209714_s_at	VEGFA	210513_s_at	CXCR4	217028_at					NOP58	223096_at	HBA1 /// HBA2	214414_x_at	SERPINI1	205352_at					SDK1	229407_at			Nhlh2	215228_at
		GMPPB	222710_at	ERBB2	234354_x_at	TRAF2	204413_at	EBF1	227646_at	TH	208291_s_at			MYCN	209757_s_at	VEGFA	211527_x_at	DBH	206450_at					NPM1	221691_x_at	HBG1 /// HBG2	204848_x_at	STAP1	220059_at					SMARCE1	229511_at			NME2	201577_at
		GSTP1	200824_at	FAM59A	235065_at			ERCC6L	219650_at	TKT	208699_x_at			pmp22	210139_s_at	VEGFA	212171_x_at	DCN	211896_s_at					NRCAM	204105_s_at	IGHM	209374_s_at	TNFAIP2	202510_s_at					SOX4	201418_s_at			nrcam	204105_s_at
		HDAC9	1552760_at	FAM69A	1556498_at			ESCO2	235178_x_at	TP53	201746_at			hivep2	212641_at	KDM3A	212689_s_at	DCX	204850_s_at					NRP1	212298_at	IGKC	215217_at	TTC39B	242477_at					SPTBN4	224145_s_at			NTRK1	208605_s_at
		HK2	202934_at	FASN	212218_s_at			EXO1	204603_at	TRIM28	200990_at			Camta2	212948_at	PGK1	217356_s_at	DDAH1	209094_at					NTRK1	208605_s_at	IGLC1	234350_at	WBP2NL	1552514_at					ST7	207871_s_at			ODC1	200790_at
		HS3ST1	205465_x_at	FOSL1	204420_at			FAM70A	219895_at	TUBA1A	209118_s_at			Epha5	215664_s_at	ZNF395	218149_s_at	DISP2	229579_s_at					PA2G4	208676_s_at	IGLJ3	211798_x_at	XIRP2	228794_at					ST8SIA2	239537_at			paics	201013_s_at
		HS6ST3	229714_at	GNL3	217850_at			FAM83D	225687_at	TUBA1B	1565668_at			FYN	216033_s_at	Ankzf1	218274_s_at	DLK1	209560_s_at					PCNA	201202_at	KIFAP3	203333_at							TADA2A	210537_s_at			PDE4DIP	213388_at
		HYLS1	227687_at	H2AFZ	200853_at			FBL	211623_s_at	VPS41	235625_at			ECEL1	219914_at	egln3	219232_s_at	DPYSL5	224100_s_at					PHB	200658_s_at	LMO3	204424_s_at							THAP2	223588_at			Pik3r1	212239_at
		INPP5D	233545_at	HMGA1	206074_s_at			FLJ39739	1556033_at					CDCA5	224753_at	Fam162a	220942_x_at	DUSP26	219144_at					RANBP1	221915_s_at	MLF1IP	218883_s_at							TMOD2	226186_at			PLAGL1	207002_s_at
		KCNB1	211006_s_at	HMOX1	203665_at			GABARAPL1	208869_s_at					mapt	225379_at	ANGPTL4	221009_s_at	EIF1B	237988_at					RCC1	206499_s_at	MMP9	203936_s_at							USP8	202745_at			PLAT	201860_s_at
		KIAA0485	214295_at	HSPA4	211015_s_at			GAR1	219110_at					Arhgef7	242999_at	ZNF395	221123_x_at	ELAVL1	201727_s_at					RHOB	212099_at	MYCN	209757_s_at							WDR33	229141_at			pmp22	210139_s_at
		LAYN	1556886_a_at	HSPA8	221891_x_at			GMPS	214431_at							BNIP3L	221478_at	ELAVL4	238073_at					RPL7A	234875_at	NCAN	205143_at							ZNF710	39891_at			Prame	204086_at
		LOC284244	214162_at	HSPA9	200690_at			GNAI1	227692_at							BNIP3L	221479_s_at	FAM107B	223058_at					RPLP0	211972_x_at	NEFH	204412_s_at							ZNF91	206059_at			PRDM2	205277_at
		MAGEA1	207325_x_at	HSPE1	205133_s_at			HIST1H1C	209398_at							egln1	221497_x_at	FAM57B	227781_x_at					SART1	200051_at	NEFL	221805_at											PRKACB	202741_at
		MAGEA9 /// MAGEA9B	210437_at	ID3	207826_s_at			HIVEP2	212641_at							egln3	222847_s_at	FSTL1	208782_at					SMC4	201664_at	NPY	206001_at											Prkcz	202178_at
		MGC16121	228235_at	ILK	201234_at			HMGB2	208808_s_at							egln1	223046_at	FSTL3	203592_s_at					TLN2	212701_at	ODC1	200790_at											PTN	209465_x_at
		MGC16121 /// MIR503	227488_at	LAMP1	201553_s_at			HMGB3L1	216548_x_at							MTP18	223172_s_at	GAL	214240_at					TNC	201645_at	OGDHL	219277_s_at											ptprf	200636_s_at
		MORC4	219038_at	LDHA	200650_s_at			HOXC9	231936_at							Fam162a	223193_x_at	GARS	208693_s_at					TRIAP1	218403_at	OPHN1	206323_x_at											Ptprh	208300_at
		MPI	202472_at	METTL1	204027_s_at			HS6ST3	229714_at							ZNF395	223216_x_at	GLS	203159_at					UHRF1	225655_at	P2RX5	210448_s_at											Ptprn2	203030_s_at
		MRPL30	224971_at	MGST1	239001_at			KIF1B	209234_at							egln1	224314_s_at	GNAZ	204993_at							PDLIM5	241208_at											QPCT	205174_s_at
		MRPL54	225797_at	MINA	213189_at			LOC285878	230117_at							Fam162a	224345_x_at	GNG4	1555867_at							PPAN	221649_s_at											scg2	204035_at
		MTL5	219786_at	MRTO4	235783_at			MAD2L1	203362_s_at							FUT11	226347_at	GPC2	239422_at							PRAME	204086_at											SLC25A5	200657_at
		NDUFS7	211752_s_at	MSH2	209421_at			MAP7	202890_at							FUT11	226348_at	HIST1H1C	209398_at							PRKCB	207957_s_at											SLC6A8	213843_x_at
		NEDD9	1569020_at	MYC	202431_s_at			MAPT	225379_at							PDK1	226452_at	HIST1H2BJ	214502_at							PTPRD	214043_at											SNAPC1	205443_at
		NEFL	221805_at	NAP1L1	212967_x_at			MCM6	201930_at							Ankrd37	227337_at	HIST1H2BK	209806_at							PTPRK	233609_at											TNFRSF25	210847_x_at
		NPTX2	213479_at	NBN	240510_at			MLF1IP	218883_s_at							taf9b	228483_s_at	HIST2H2AA3	218279_s_at							REEP1	204364_s_at											Tyms	202589_at
		NR4A3	207978_s_at	NCL	200610_s_at			MND1	223700_at							Pfkfb4	228499_at	HLA-B	209140_x_at							RGS7	206290_s_at											Ulk2	204062_s_at
		P4HA2	202733_at	NDRG1	200632_s_at			MRPL3	208787_at							AK3L2	230630_at	HMP19	218623_at							RNF11	208924_at											WSB1	201296_s_at
		PDK1	226452_at	NPAS3	233865_at			NCAPH	212949_at							AK3L1	230630_at	HSPA5	211936_at							RPS4Y1	201909_at
		PKIA	226864_at	NRAS	224985_at			NEK2	204641_at							Fbxo16	232693_s_at	INA	204465_s_at							SERPINF1	202283_at
		PLCL2	213309_at	NUP155	206550_s_at			NLRP1	210113_s_at							FUT11	238551_at	ISOC1	218170_at							SLC18A1	207074_s_at
		PLEKHA4	219011_at	PA2G4	208676_s_at			NRCAM	204105_s_at									ITM2A	202746_at							SPATS2L	215617_at
		PPARG	208510_s_at	PA2G4 /// PA2G4P4	216422_at			NTRK1	208605_s_at									KIF1B	209234_at							ST6GALNAC5	230482_at
		PPFIA4	214978_s_at	PAX3	207679_at			NUF2	223381_at									LGALS3	208949_s_at							SV2C	216086_at
		PWP1	201606_s_at	PCNA	201202_at			NXPH1	232377_at									MANEAL	226132_s_at							TFAP2B	214451_at
		RAB3IP	1565800_x_at	PDGFB	204200_s_at			PAICS	201013_s_at									METTL7A	207761_s_at							THSD7A	214920_at
		RAPGEF4	205651_x_at	PHB	200658_s_at			PBK	219148_at									MGP	202291_s_at							TLN2	212701_at
		RARRES2	209496_at	PINK1	209019_s_at			PCNA	201202_at									MST4	218499_at							TNFRSF10B	209295_at
		RGS4	204337_at	POLD2	201115_at			PDE4DIP	213388_at									MT2A	212185_x_at							TOP2A	201292_at
		RPS28	208902_s_at	PPAT	209434_s_at			PGM2L1	229256_at									MTHFD2	201761_at							TWIST1	213943_at
		RPUSD4	225398_at	PREP	229644_at			PKIB	223551_at									MYL12B	221474_at							TYMS	202589_at
		RUNX1T1	216831_s_at	PRPS2	230352_at			PLXNC1	213241_at									NEFH	204412_s_at							XAGE1	220057_at
		S100A6	217728_at	PSMB1	214289_at			PMP22	210139_s_at									NEFM	205113_at
		SCG2	204035_at	PTMA	216515_x_at			PRDX4	201923_at									NFKBIA	201502_s_at
		SERPINF1	202283_at	PTPN1	202716_at			PRKACB	202741_at									NKAIN1	219438_at
		SESN1	218346_s_at	PYCR1	202148_s_at			PSD2	223536_at									NPC2	200701_at
		SIX6	207250_at	RARA	203749_s_at			PTN	211737_x_at									OPTN	202073_at
		SLC25A20	203658_at	RCC1 /// SNHG3-RCC1	206499_s_at			PTPRH	208300_at									PCK2	202847_at
		SLIT3	203813_s_at	RPL19	200029_at			PTTG1	203554_x_at									PCOLCE	202465_at
		SNAP25	202507_s_at	RPL27	200025_s_at			RANBP1	221915_s_at									PDIA4	211048_s_at
		ST3GAL5	203217_s_at	RPL27A	223707_at			REEP1	204364_s_at									PHGDH	201397_at
		ST3GAL6	213355_at	RPL32	200674_s_at			RFC4	204023_at									PHOX2B	207009_at
		SYT4	223529_at	RPL5	200937_s_at			RGS9	206518_s_at									PLAT	201860_s_at
		TBX2	40560_at	RPS19	242451_x_at			RNF11	208924_at									POLR2L	211730_s_at
		TCF3	215260_s_at	RPS5	200024_at			RPL36A	217256_x_at									PON2	210830_s_at
		TCF7L2	212761_at	SERPINE1	202628_s_at			RRM1	201477_s_at									PPIC	204517_at
		TES	202720_at	SFRS1	211784_s_at			RRM2	201890_at									PSME1	200814_at
		TK1	1554408_a_at	SLC39A6	202088_at			RUNDC3B	241703_at									PTN	211737_x_at
		TMEM107	224496_s_at	SNRPB	213175_s_at			SCG2	204035_at									RELB	205205_at
		TNFRSF10B	209295_at	SRM	201516_at			SCN7A	228504_at									RGS5	218353_at
		TRIM59	227801_at	TERT	207199_at			SERINC2	224762_at									RIT1	236224_at
		VSTM2L	226973_at	TGFB1	203085_s_at			SLC25A5	200657_at									RRAD	204803_s_at
		ZDHHC2	1563502_at	TK1	1554408_a_at			SLCO3A1	227367_at									S100A11	208540_x_at
		ZNF239	206261_at	TMEM126A	223334_at			SNRPE	203316_s_at									S100A13	213481_at
				TP53	201746_at			Spc25	209891_at									S100A16	227998_at
				TTLL3	230872_s_at			SSRP1	200957_s_at									SCG3	219196_at
				TYMS	202589_at			STX12	212111_at									SCRT1	228761_at
				UBE2C	202954_at			SYN3	206322_at									SDCBP	200958_s_at
				UCHL1	201387_s_at			TK1	1554408_a_at									SLC12A7	218066_at
				UXT	218495_at			TMEM106B	226529_at									SLC6A2	217621_at
				VHL	1559227_s_at			TOM1L2	226198_at									SMO	218629_at
				ZFP36L1	211965_at			TYMS	202589_at									SPARC	200665_s_at
								UBE2C	202954_at									STMN4	221236_s_at
								VRK1	203856_at									STX1A	204729_s_at
								WSB1	201296_s_at									SYT4	223529_at
								XKR4	237802_at									TAP1	202307_s_at
								ZBTB4	225629_s_at									TBX2	40560_at
																		TBX3	225544_at
																		TFAP2B	214451_at
																		TFPI2	209277_at
																		TNFRSF1A	207643_s_at
																		TRADD	205641_s_at
																		TSPAN8	203824_at
																		VGF	205586_x_at
																		VIM	201426_s_at
																		ZDHHC11	221646_s_at
