# Supplementary material for: Design of a multi-signature ensemble classifier predicting neuroblastoma patients' outcome
Source: BMC Bioinformatics. 2012 Mar 28;13(Suppl 4):S13. doi: 10.1186/1471-2105-13-S4-S13 (PMC3314564; doi:10.1186/1471-2105-13-S4-S13)
Supplement: Additional file 8 — Best performing algorithms tested to build the MuSE classifier. The classification accuracy of the models that were used in the process leading to the selection of the best performing algorithm are shown together with the parameters describing the performances of each. The 18 algorithms that gave a meaningful separation are reported. ClassificationViaClustering, FT, BayesLogisticRegression and MBtree did not give a significant separation and are not shown. The algorithms are described and implemented in WEKA package [44]. The signatures are indicated by the initials of the first author of the manuscript (see legend to additional file 1). [file 1471-2105-13-S4-S13-S8.xls]

## Sheet: Foglio2
Additional file 8
Accuracy of the best performing algorithms tested to build the MuSE classifier
Algorithm	Accuracy		class	TruePositives	FalsePositives	TrueNegatives	FalseNegatives	Recall	Precision	Sensitivity	Specifity	F-measure
LWL	0.854839		Alive	40	5	13	4	0.909091	0.888889	0.909091	0.722222	0.898876
			Dead	13	4	40	5	0.722222	0.764706	0.722222	0.909091	0.742857
RandomTree	0.806452		Alive	38	6	12	6	0.863636	0.863636	0.863636	0.666667	0.863636
			Dead	12	6	38	6	0.666667	0.666667	0.666667	0.863636	0.666667
Bagging	0.919355		Alive	42	3	15	2	0.954545	0.933333	0.954545	0.833333	0.94382
			Dead	15	2	42	3	0.833333	0.882353	0.833333	0.954545	0.857143
BayesNet	0.887097		Alive	39	2	16	5	0.886364	0.95122	0.886364	0.888889	0.917647
			Dead	16	5	39	2	0.888889	0.761905	0.888889	0.886364	0.820513
ClassificationViaRegression	0.903226		Alive	40	2	16	4	0.909091	0.952381	0.909091	0.888889	0.930233
			Dead	16	4	40	2	0.888889	0.8	0.888889	0.909091	0.842105
IB1	0.887097		Alive	41	4	14	3	0.931818	0.911111	0.931818	0.777778	0.921348
			Dead	14	3	41	4	0.777778	0.823529	0.777778	0.931818	0.8
IBk	0.887097		Alive	42	5	13	2	0.954545	0.893617	0.954545	0.722222	0.923077
			Dead	13	2	42	5	0.722222	0.866667	0.722222	0.954545	0.787879
J48	0.83871		Alive	39	5	13	5	0.886364	0.886364	0.886364	0.722222	0.886364
			Dead	13	5	39	5	0.722222	0.722222	0.722222	0.886364	0.722222
KStar	0.919355		Alive	42	3	15	2	0.954545	0.933333	0.954545	0.833333	0.94382
			Dead	15	2	42	3	0.833333	0.882353	0.833333	0.954545	0.857143
Logistic	0.822581		Alive	37	4	14	7	0.840909	0.902439	0.840909	0.777778	0.870588
			Dead	14	7	37	4	0.777778	0.666667	0.777778	0.840909	0.717949
MultiLayerPerceptron	0.83871		Alive	38	4	14	6	0.863636	0.904762	0.863636	0.777778	0.883721
			Dead	14	6	38	4	0.777778	0.7	0.777778	0.863636	0.736842
NaiveBayes	0.887097		Alive	39	2	16	5	0.886364	0.95122	0.886364	0.888889	0.917647
			Dead	16	5	39	2	0.888889	0.761905	0.888889	0.886364	0.820513
NB_Tree	0.887097		Alive	39	2	16	5	0.886364	0.95122	0.886364	0.888889	0.917647
			Dead	16	5	39	2	0.888889	0.761905	0.888889	0.886364	0.820513
RandomForest	0.887097		Alive	41	4	14	3	0.931818	0.911111	0.931818	0.777778	0.921348
			Dead	14	3	41	4	0.777778	0.823529	0.777778	0.931818	0.8
SimpleLogistic	0.887097		Alive	39	2	16	5	0.886364	0.95122	0.886364	0.888889	0.917647
			Dead	16	5	39	2	0.888889	0.761905	0.888889	0.886364	0.820513
VotedPerceptron	0.83871		Alive	35	1	17	9	0.795455	0.972222	0.795455	0.944444	0.875
			Dead	17	9	35	1	0.944444	0.653846	0.944444	0.795455	0.772727
ZeroR	0.709677		Alive	44	18	0	0	1	0.709677	1	0	0.830189
			Dead	0	0	44	18	0		0	1
DecisonTable	0.9355		Alive	43	3	15	1	0.977273	0.934783	0.977273	0.833333	0.955556
			Dead	15	1	43	3	0.833333	0.9375	0.833333	0.977273	0.882353
