# Supplementary material for: Design of a multi-signature ensemble classifier predicting neuroblastoma patients' outcome
Source: BMC Bioinformatics. 2012 Mar 28;13(Suppl 4):S13. doi: 10.1186/1471-2105-13-S4-S13 (PMC3314564; doi:10.1186/1471-2105-13-S4-S13)
Supplement: Additional file 9 — Characteristics of the datasets. The 182 patients dataset was divided randomly into three subsets (DS1, DS2, and DS3) consisting of 60, 60, and 62 patients respectively. The characteristics of the composition of these datasets are shown. For each DS, the composition in terms of INSS stage representation, MYCN amplification, source of the data (AMC: Amsterdam; ESS: Essen; HI: Hiroshima; IGG: Genoa, for details see Material and Methods), age at diagnosis and Overall survival. [file 1471-2105-13-S4-S13-S9.xls]

## Sheet: Foglio1
Additional file 9
Characteristics of the datasets
Clinical Characteristics		DS1 (%)	DS2 (%)	DS3 (%)
NB stage
	ST1	25	20	24.19
	ST2	10	13.33	16.13
	ST3	6.67	21.67	9.67
	ST4	38.33	36.67	38.72
	ST4S	20	8.33	11.29
MYCN amplification
	amplified	81.67	81.67	87.1
	not amplified	18.33	18.33	12.9
Source
	AMS	48.33	50	46.77
	ESS	13.33	8.33	12.9
	HI	28.34	30	25.81
	IGG	10	11.67	14.52
Age at diagnosis
	age >1	50	43.33	59.68
	age <=1	50	56.67	40.32
Overall survival
	alive	68.33	71.67	70.97
	dead	31.67	28.33	29.03
